# Supplementary material for: Noise reduction and quantification of fiber orientations in greyscale images
Source: PLoS One. 2020 Jan 16;15(1):e0227534. doi: 10.1371/journal.pone.0227534 (PMC6964846; doi:10.1371/journal.pone.0227534)
Supplement: S1 Dataset — (CSV) [file pone.0227534.s006.csv]

ref_theta_0	err_ref_theta_0	ref_b	err_ref_b	AF_theta_0	err_AF_theta_0 [�]	AF_b	err_AF_b	Delta_theta_0 [�]	Delta_b_rel [%]	AF_r_square
139.96	1.2568	0.041325	0.00061734	143.65	0.80714	0.042448	0.0004285	3.6891	0.027179	0.99908
145.85	1.7698	0.054055	0.0016654	149.9	1.5669	0.055667	0.0016398	4.0539	0.029812	0.9921
123.46	1.0384	0.052663	0.0014905	118.44	0.32657	0.056777	0.00066779	5.0201	0.078123	0.9997
165.23	1.5008	0.077797	0.005166	161.59	1.1483	0.078567	0.0032633	3.6444	0.0098963	0.98582
36.003	4.8189	0.029222	0.0011547	22.929	4.3337	0.030721	0.0017468	13.073	0.051282	0.98967
171.08	0.59594	0.15	0.0081919	171.71	0.22777	0.12215	0.0025706	0.63032	0.18566	0.99661
22.452	2.8827	0.048902	0.0030002	15.622	1.4345	0.068505	0.0038177	6.8294	0.40086	0.97741
115.5	0.71852	0.055126	0.0014357	109.32	0.84639	0.054877	0.0018624	6.1829	0.0045205	0.9979
110.55	0.84216	0.085836	0.0053402	106.2	0.30891	0.095318	0.0024547	4.3513	0.11047	0.99948
118.51	1.1695	0.057462	0.0024735	105.96	0.67004	0.055521	0.0015876	12.55	0.033778	0.99859
